# Supplementary material for: Transcranial Direct Current Stimulation over the Posterior Parietal Cortex Increases Nontarget Retrieval during Visual Working Memory
Source: eNeuro. 2024 Nov 14;11(11):ENEURO.0265-24.2024. doi: 10.1523/ENEURO.0265-24.2024 (PMC11697231; doi:10.1523/ENEURO.0265-24.2024)
Supplement: Extended Data — Noted that modeling was referred to previous work, please see Bays et al. (2009) and Schneegans and Bays (2016). Download Extended Data, ZIP file. [file eneuro-11-ENEURO.0265-24.2024-s002.zip]

Archive with 32 entries (23 files):
- osf_submission/.DS_Store
- osf_submission/exp1/
- osf_submission/exp1/.DS_Store
- osf_submission/exp1/data/
- osf_submission/exp1/data/AbErrorallsubs.mat
- osf_submission/exp1/data/paras1.mat
- osf_submission/exp1/data/RTallsubs.mat
- osf_submission/exp1/script/
- osf_submission/exp1/script/exp1_figure12.m
- osf_submission/exp1/script/exp1_figure3.m
- osf_submission/exp2/
- osf_submission/exp2/.DS_Store
- osf_submission/exp2/data/
- osf_submission/exp2/data/AbErrorallsubsRF.mat
- osf_submission/exp2/data/parasF.mat
- osf_submission/exp2/data/parasOriRF.mat
- osf_submission/exp2/data/parasR.mat
- osf_submission/exp2/data/parasRF_all.mat
- osf_submission/exp2/data/RateScaleallsubs.mat
- osf_submission/exp2/data/RFconfidence.mat
- osf_submission/exp2/data/RFtrials.mat
- osf_submission/exp2/data/RTallsubsRF.mat
- osf_submission/exp2/data/rtmc.mat
- osf_submission/exp2/script/
- osf_submission/exp2/script/exp2_figure.m
- osf_submission/exp3/
- osf_submission/exp3/.DS_Store
- osf_submission/exp3/data/
- osf_submission/exp3/data/accuracyallsubs.mat
- osf_submission/exp3/data/RTallsubs.mat
- osf_submission/exp3/script/
- osf_submission/exp3/script/exp3_figure.m
