# Supplementary material for: Transcranial Direct Current Stimulation over the Posterior Parietal Cortex Increases Nontarget Retrieval during Visual Working Memory
Source: eNeuro. 2024 Nov 14;11(11):ENEURO.0265-24.2024. doi: 10.1523/ENEURO.0265-24.2024 (PMC11697231; doi:10.1523/ENEURO.0265-24.2024)
Supplement: Extended Data — Noted that modeling was referred to previous work, please see Bays et al. (2009) and Schneegans and Bays (2016). Download Extended Data, ZIP file. [file eneuro-11-ENEURO.0265-24.2024-s002.zip › osf_submission/exp1/script/exp1_figure12.m]

clear,clc
addpath  /Users/teresaye/Desktop/tDCS_WM/jv10
addpath /Users/teresaye/Desktop/tDCS_WM/function_anova
addpath /Users/teresaye/Desktop/tDCS_WM/function_anova/hatchfill2_r8
addpath /Users/teresaye/Desktop/tDCS_WM/function_anova/github_repo/legendflex
addpath /Users/teresaye/Desktop/tDCS_WM/function_anova/github_repo/setgetpos_V1.2
subs=[1 2 3 4 7 8 9 10 11 12 13 14 15 16 18 19 20 21 22 23 24 25 26 27 28 29 30 31 32 33,34:36,38,39,40,42,43,44,45:55,56:62];
task_name={'FixedLoc_RecallOri','CueLoc_RecallOri'};
Task_name={'FL','RL'};
SetSize_name={'Set size 6','Set size 8'};
site_name={'P4','Oz','Sham'};
test_name={'Pre','Post'};      

load AbErrorallsubs
load RTallsubs
load paras1
substest=1:length(subs);

task=1;
ss=1:2;
P4Pre=mean(squeeze(RTallsubs(substest,1,1,task,ss)),2);
P4Post=mean(squeeze(RTallsubs(substest,2,1,task,ss)),2);
OzPre=mean(squeeze(RTallsubs(substest,1,2,task,ss)),2);
OzPost=mean(squeeze(RTallsubs(substest,2,2,task,ss)),2);
ShamPre=mean(squeeze(RTallsubs(substest,1,3,task,ss)),2);
ShamPost=mean(squeeze(RTallsubs(substest,2,3,task,ss)),2);
P4effect=(P4Post-P4Pre)-(ShamPost-ShamPre);
Ozeffect=(OzPost-OzPre)-(ShamPost-ShamPre);
condition_name={'P4Pre','P4Post','OzPre','OzPost','ShamPre','ShamPost','P4effect','Ozeffect'};
RT=table(P4Pre,P4Post,OzPre,OzPost,ShamPre,ShamPost,P4effect,Ozeffect,'VariableNames',condition_name);
writetable(RT,'/Users/teresaye/Desktop/tDCS_WM/dataofYCY/EXP1/Exp1DataAnalysis_Ori/RTeffect_68mean_p4ozcorr.csv')

task_name={'固定位置回忆朝向任务','随机位置回忆朝向任务'};
parameter_name={'RT(s)','Error(degree)'};
SetSize_name={'Set size 6','Set size 8'};

figure('Color','w','Position',[0 0 800 600])
for ss=1:2
    for parameter=1:2
        for task=1
               if parameter==1
                P4Pre=squeeze(RTallsubs(substest,1,1,task,ss));
                P4Post=squeeze(RTallsubs(substest,2,1,task,ss));
                OzPre=squeeze(RTallsubs(substest,1,2,task,ss));
                OzPost=squeeze(RTallsubs(substest,2,2,task,ss));
                ShamPre=squeeze(RTallsubs(substest,1,3,task,ss));
                ShamPost=squeeze(RTallsubs(substest,2,3,task,ss));
              
             elseif parameter==2
                P4Pre=squeeze(AbErrorallsubs(substest,1,1,task,ss));
                P4Post=squeeze(AbErrorallsubs(substest,2,1,task,ss));
                OzPre=squeeze(AbErrorallsubs(substest,1,2,task,ss));
                OzPost=squeeze(AbErrorallsubs(substest,2,2,task,ss));
                ShamPre=squeeze(AbErrorallsubs(substest,1,3,task,ss));
                ShamPost=squeeze(AbErrorallsubs(substest,2,3,task,ss));
            end
            subplot(3,3,parameter+3*(ss-1));
            x=[1 2 4 5 7 8];
   
             GO1=bar(1,nanmean(P4Pre),'faceColor',[242 213 185]/255,'BarWidth',0.75);  hold on;
            hatchfill2(GO1,'single','HatchAngle',45,'HatchDensity',40,'HatchColor','k');
             bar(2,nanmean(P4Post),'faceColor',[225 178 144]/255,'BarWidth',0.75);
            hold on
            GO2= bar(4,nanmean(OzPre),'faceColor',[168 198 228]/255,'BarWidth',0.75); 
            hatchfill2(GO2,'single','HatchAngle',45,'HatchDensity',40,'HatchColor','k');
            bar(5,nanmean(OzPost),'faceColor',[105 131 165]/255,'BarWidth',0.75);
            hold on
            GO3=bar(7,nanmean(ShamPre),'faceColor',[211 211 211]/255,'BarWidth',0.75);
            bar(8,nanmean(ShamPost),'faceColor',[180 180 180]/255,'BarWidth',0.75);
            hatchfill2(GO3,'single','HatchAngle',45,'HatchDensity',40,'HatchColor','k');
            hold on
            GO4= bar(9,nanmean(ShamPost),'faceColor',[255 255 255]/255,'BarWidth',0.75);
           hatchfill2(GO4,'single','HatchAngle',45,'HatchDensity',40,'HatchColor','k');
            GO4.Visible = 'off';
            GO5= bar(10,nanmean(ShamPost),'faceColor',[255 255 255]/255,'BarWidth',0.75);
            GO5.Visible = 'off';
          
            hold on
            set(gca,'xtick',[1 2 4 5 7 8]);
            set(gca,'xticklabel',[],'fontsize',10);
            hold on
            if parameter==2
            text(1.25,-2,'P4','fontsize',12,'color','k','FontWeight','bold'); 
            text(4.25,-2,'Oz','fontsize',12,'color','k','FontWeight','bold'); 
            text(7,-2,'Sham','fontsize',12,'color','k','FontWeight','bold');
            elseif parameter==1
                text(1.25,-0.15,'P4','fontsize',12,'color','k','FontWeight','bold');
                text(4.25,-0.15,'Oz','fontsize',12,'color','k','FontWeight','bold');
                text(7,-0.2,'Sham','fontsize',12,'color','k','FontWeight','bold');
            end
            
            errorbar([1 2 4 5 7 8],nanmean([P4Pre P4Post OzPre OzPost ShamPre ShamPost]),nanstd([P4Pre P4Post OzPre OzPost ShamPre ShamPost])./sqrt(length(substest)),'k', 'LineStyle', 'none','LineWidth',1);
            
            box off
            LineColor=[160 160 160]/250;
               
            ylabel(parameter_name{parameter},'fontsize',12);
            set(gca,'FontWeight','bold')
            %             title([task_name{task},SetSize_name{ss}],'fontsize',14);
            %             set(gca,'FontWeight','bold')
            %% 3*2经典方差分析结果
            dataP4OzSh=[P4Pre;OzPre;ShamPre;P4Post;OzPost;ShamPost];
            %[TestP4OzShsig, SiteP4OzShsig,TSPZShsig]= RM_ANOVA23_revised(substest,dataP4OzSh);
            
            %% 2*2经典方差分析（P4vsSham）
            dataP4Sh=[P4Pre;ShamPre;P4Post;ShamPost];
            %[TestP4ShSig,SiteP4Shsig,TSPShsig]=RM_ANOVA22_revised(substest,dataP4Sh);
            
            %% 2*2经典方差分析（Oz vs Sham）
            dataOzSh=[OzPre;ShamPre;OzPost;ShamPost];
           % [TestOzShSig,SiteOzShsig,TSOShsig]=RM_ANOVA22_revised(substest,dataOzSh);
            
            %% 2*2经典方差分析（P4 vs Oz）
            dataP4Oz=[P4Pre;OzPre;P4Post;OzPost];
            %[TestP4OzSig,SiteP4Ozsig,TSPOsig]=RM_ANOVA22_revised(substest,dataP4Oz);
            %legend('后顶叶刺激前测','后顶叶刺激后测','枕叶刺激前测','枕叶刺激后测','伪叶刺激前测','伪叶刺激后测')
        
            if ss==1 && parameter==2
                text(3,-6,'Set size 6','fontsize',14,'color','k','FontWeight','bold');          
            elseif ss==2 && parameter==2
                text(3,-6,'Set size 8','fontsize',14,'color','k','FontWeight','bold');
            elseif ss==1 && parameter==1
                text(3,-0.42,'Set size 6','fontsize',14,'color','k','FontWeight','bold');
                 text(-2.5,2.6,'A','fontsize',16,'color','k','FontWeight','bold');
            elseif ss==2 && parameter==1
                text(3,-0.42,'Set size 8','fontsize',14,'color','k','FontWeight','bold');
            end
            if parameter==2
                ylim([0 30]);
                    else
                ylim([0 2.5]);
                plot([1.5,1.5],[1.92,2.05],'LineStyle','-','Color','k','linewidth',1)
               hold on
               plot([4.5,4.5],[1.92,2.05],'LineStyle','-','Color','k','linewidth',1)
               hold on
               plot([1,2],[1.92,1.92],'LineStyle','-','Color','k','linewidth',1)
               hold on
               plot([4,5],[1.92,1.92],'LineStyle','-','Color','k','linewidth',1)
                hold on
                x=1.5:4.5;y2=[2.05,2.05,2.05,2.05];
                plot(x,y2,'LineStyle','-','Color','k','linewidth',1)
                hold on
               plot([1,2],[2.17,2.17],'LineStyle','-','Color','k','linewidth',1)
               hold on
               plot([7,8],[2.17,2.17],'LineStyle','-','Color','k','linewidth',1)
               hold on
               plot([1.5,1.5],[2.17,2.3],'LineStyle','-','Color','k','linewidth',1)
               hold on
               plot([7.5,7.5],[2.17,2.3],'LineStyle','-','Color','k','linewidth',1)
               x=1.5:7.5;y=[2.3 2.3 2.3 2.3 2.3 2.3 2.3];
                plot(x,y,'LineStyle','-','Color','k','linewidth',1)
                hold on
                text(4.5,2.32,'*','fontsize',20,'color','k')
                text(3,2.08,'*','fontsize',20,'color','k')
                                    end            
        end
    end
end

legenddata={'Pre','Post'};
% 'position',[-5 0.28 0.2 0.03], 
 [legend_h,object_h,plot_h,text_str]=legendflex([GO4,GO5],legenddata,'Padding',[2 2 10],'Fontsize',12,'Location','south','buffer',[-120 -180],'nrow',1);
 hatchfill2(object_h(3),'single','HatchAngle',45,'HatchDensity',20,'HatchColor','k');
 hold on;

%68  correlation
%figure('color','w','Position',[0 0 250 400]);
    site=1;
    task=1;
        FLSS6Effect=squeeze(RTallsubs(substest,2,site,task,1))-squeeze(RTallsubs(substest,1,site,task,1))-(squeeze(RTallsubs(substest,2,3,task,1))-squeeze(RTallsubs(substest,1,3,task,1)));
        FLSS8Effect=squeeze(RTallsubs(substest,2,site,task,2))-squeeze(RTallsubs(substest,1,site,task,2))-(squeeze(RTallsubs(substest,2,3,task,2))-squeeze(RTallsubs(substest,1,3,task,2)));
        subplot(3,3,3) 
        scatter(FLSS8Effect,FLSS6Effect,[],[0 0 0],'MarkerFaceColor',[197 197 197]/255);
        [FLRLCorr,p]=corr(FLSS8Effect,FLSS6Effect, 'type','pearson');     
        if p<0.05
            a1=robustfit(FLSS8Effect,FLSS6Effect);
            x1=squeeze(FLSS8Effect);
            y1=a1(2)*x1+a1(1);
            hold on
            plot(x1,y1,'k','linewidth',1)
        end
        xlabel('Set size 8','fontsize',14,'FontWeight','bold');
        ylabel('Set size 6','fontsize',14,'FontWeight','bold');

       ylim([-1 1]);
        xlim([-1 1]);
       text(-0.1,-0.4,['r=',num2str(roundn(FLRLCorr,-3)),',','p<0.01'],'fontsize',14,'FontWeight','bold');
       text(-1.6,1.07,'B','fontsize',16,'color','k','FontWeight','bold');
       text(-0.8,1,'p4-tDCS effect across set sizes','fontsize',14,'FontWeight','bold')
   
%p4 oz correlation
        P4Pre=squeeze(nanmean(RTallsubs(substest,1,1,task,:),5));
        P4Post=squeeze(nanmean(RTallsubs(substest,2,1,task,:),5));
        OzPre=squeeze(nanmean(RTallsubs(substest,1,2,task,:),5));
        OzPost=squeeze(nanmean(RTallsubs(substest,2,2,task,:),5));
        ShamPre=squeeze(nanmean(RTallsubs(substest,1,3,task,:),5));
        ShamPost=squeeze(nanmean(RTallsubs(substest,2,3,task,:),5));
       % P4Effect=(P4Post-P4Pre)-(ShamPost-ShamPre);
       % OzEffect=(OzPost-OzPre)-(ShamPost-ShamPre);
       P4Effect=(P4Post-P4Pre);
       OzEffect=(OzPost-OzPre);
        subplot(3,3,6)
        scatter(P4Effect,OzEffect,[],[0 0 0],'MarkerFaceColor',[197 197 197]/255);
        [P4OzCorr,p]=corr(P4Effect,OzEffect,'type','pearson');
        xlabel('P4','fontsize',14,'FontWeight','bold');
        ylabel('Oz','fontsize',14,'FontWeight','bold');
       %title(['tDCS effect on RT'],'fontsize',14,'FontWeight','bold');
        if p<0.05
            a1=robustfit(P4Effect,OzEffect);
            x1=squeeze(P4Effect);
            y1=a1(2)*x1+a1(1);
            hold on
            plot(x1,y1,'k','linewidth',1)
        end   
        % ylim([-1 0.5]);
        % xlim([-1 0.5]);
         ylim([-1 1]);
        xlim([-1 1]);
        text(-0.4,-0.9,['r=',num2str(roundn(P4OzCorr,-3)),',','p=',num2str(roundn(p,-3))],'fontsize',14,'FontWeight','bold');
        text(-0.7,0.5,['tDCS effect across sites'],'fontsize',14,'FontWeight','bold');

%%


figure('Color','w','Position',[0 0 1000 600])
%para_name={'记忆精度(kappa)','回忆目标概率(pT)','回忆非目标概率(pNT)','猜测概率(pU)'};
para_name={'kappa','pT','pNT','pU'};
SetSize_name={'Set size 6','Set size 8'};
for task=1
    for ss=1:2
        for pa=1:4
            P4Pre=squeeze(paras1(substest,1,1,task,ss,pa));
            P4Post=squeeze(paras1(substest,2,1,task,ss,pa));
            OzPre=squeeze(paras1(substest,1,2,task,ss,pa));
            OzPost=squeeze(paras1(substest,2,2,task,ss,pa));
            ShamPre=squeeze(paras1(substest,1,3,task,ss,pa));
            ShamPost=squeeze(paras1(substest,2,3,task,ss,pa));

            subplot(3,5,pa+(ss-1)*5);
            hold on
            x=[1 2 4 5 7 8];
            GO1=bar(1,nanmean(P4Pre),'faceColor',[242 213 185]/255,'BarWidth',0.75);  hold on;
            hatchfill2(GO1,'single','HatchAngle',45,'HatchDensity',40,'HatchColor','k');
             bar(2,nanmean(P4Post),'faceColor',[225 178 144]/255,'BarWidth',0.75);
            hold on
            GO2= bar(4,nanmean(OzPre),'faceColor',[168 198 228]/255,'BarWidth',0.75); 
            hatchfill2(GO2,'single','HatchAngle',45,'HatchDensity',40,'HatchColor','k');
            bar(5,nanmean(OzPost),'faceColor',[105 131 165]/255,'BarWidth',0.75);
            hold on
            GO3=bar(7,nanmean(ShamPre),'faceColor',[211 211 211]/255,'BarWidth',0.75);
            bar(8,nanmean(ShamPost),'faceColor',[180 180 180]/255,'BarWidth',0.75);
            hatchfill2(GO3,'single','HatchAngle',45,'HatchDensity',40,'HatchColor','k');
            hold on
            GO4= bar(9,nanmean(ShamPost),'faceColor',[255 255 255]/255,'BarWidth',0.75);
           hatchfill2(GO4,'single','HatchAngle',45,'HatchDensity',40,'HatchColor','k');
            GO4.Visible = 'off';
            GO5= bar(10,nanmean(ShamPost),'faceColor',[255 255 255]/255,'BarWidth',0.75);
            GO5.Visible = 'off';
            errorbar(x,nanmean([P4Pre P4Post OzPre OzPost ShamPre ShamPost]),nanstd([P4Pre P4Post OzPre OzPost ShamPre ShamPost])./sqrt(length(substest)),'k', 'LineStyle', 'none','LineWidth',1);
            box off
            LineColor=[160 160 160]/250;
            
            set(gca,'xtick',[1 2 4 5 7 8]);
            set(gca,'xticklabel',[],'fontsize',10);      
            ylabel(para_name{pa},'fontsize',12);
            set(gca,'FontWeight','bold')
            %% 3*2经典方差分析结果
            dataP4OzSh=[P4Pre;OzPre;ShamPre;P4Post;OzPost;ShamPost];
           % [TestP4OzShsig, SiteP4OzShsig,TSPZShsig]= RM_ANOVA23_revised(substest,dataP4OzSh);
            
            %% 2*2经典方差分析（P4vsSham）
            dataP4Sh=[P4Pre;ShamPre;P4Post;ShamPost];
           % [TestP4ShSig,SiteP4Shsig,TSPShsig]=RM_ANOVA22_revised(substest,dataP4Sh);
            
            %% 2*2经典方差分析（Oz vs Sham）
            dataOzSh=[OzPre;ShamPre;OzPost;ShamPost];
           % [TestOzShSig,SiteOzShsig,TSOShsig]=RM_ANOVA22_revised(substest,dataOzSh);
            
            %% 2*2经典方差分析（P4 vs Oz）
            dataP4Oz=[P4Pre;OzPre;P4Post;OzPost];
            %[TestP4OzSig,SiteP4Ozsig,TSPOsig]=RM_ANOVA22_revised(substest,dataP4Oz);
            if ss==1 && pa==2
                 text(8,-0.2,'Set size 6','fontsize',14,'color','k','FontWeight','bold');
            elseif ss==2 && pa==2
                text(8,-0.2,'Set size 8','fontsize',14,'color','k','FontWeight','bold');
           elseif ss==1 && pa==1
                text(-3,5.3,'A','fontsize',16,'color','k','FontWeight','bold');
            end

            if pa==1
                ylim([0 5]);
                set(gca,'ytick',[0:1:6]);
                set(gca,'yticklabel',[0:1:6],'fontsize',10);
                 text(1.25,-0.5,'P4','fontsize',10,'color','k','FontWeight','bold');
                text(4.25,-0.5,'Oz','fontsize',10,'color','k','FontWeight','bold');
                text(7,-0.5,'Sham','fontsize',10,'color','k','FontWeight','bold');
            elseif pa==2
                  ylim([0 1]);
                set(gca,'ytick',[0:0.2:1]);
                set(gca,'yticklabel',[0:0.2:1],'fontsize',10);
                text(1.25,-0.05,'P4','fontsize',10,'color','k','FontWeight','bold');
                text(4.25,-0.05,'Oz','fontsize',10,'color','k','FontWeight','bold');
                text(7,-0.05,'Sham','fontsize',10,'color','k','FontWeight','bold');
            elseif  pa==3 && ss==2
                ylim([0 0.3]);
                x=1.5:7.5;y=[0.28 0.28 0.28 0.28 0.28 0.28 0.28];
                plot(x,y,'LineStyle','-','Color','k','linewidth',1)
                hold on
                plot([1.5,1.5],[0.22,0.24],'LineStyle','-','Color','k','linewidth',1)
                hold on
                plot([4.5,4.5],[0.22,0.24],'LineStyle','-','Color','k','linewidth',1)
                 hold on
                plot([1,2],[0.22,0.22],'LineStyle','-','Color','k','linewidth',1)
                 hold on
                plot([4,5],[0.22,0.22],'LineStyle','-','Color','k','linewidth',1)
                hold on
                plot([1.5,1.5],[0.26,0.28],'LineStyle','-','Color','k','linewidth',1)
                hold on
                plot([7.5,7.5],[0.26,0.28],'LineStyle','-','Color','k','linewidth',1)
                 hold on
                plot([1,2],[0.26,0.26],'LineStyle','-','Color','k','linewidth',1)
                 hold on
                plot([7,8],[0.26,0.26],'LineStyle','-','Color','k','linewidth',1)
                text(4.0,0.29,'*','fontsize',20,'color','k')
                text(4.5,0.29,'*','fontsize',20,'color','k')
               % text(5.0,0.29,'*','fontsize',20,'color','k') 
                hold on
                x=1.5:4.5;y2=[0.24,0.24,0.24,0.24];
                plot(x,y2,'LineStyle','-','Color','k','linewidth',1)
                hold on
                text(3,0.25,'*','fontsize',20,'color','k')
                hold on
                set(gca,'ytick',[0:0.1:0.3]);
                set(gca,'yticklabel',[0:0.1:0.3],'fontsize',10);
                 text(1.25,-0.02,'P4','fontsize',10,'color','k','FontWeight','bold');
                text(4.25,-0.02,'Oz','fontsize',10,'color','k','FontWeight','bold');
                text(7,-0.02,'Sham','fontsize',10,'color','k','FontWeight','bold');
            elseif   pa==3 && ss==1
                ylim([0 0.3])
                    text(1.25,-0.02,'P4','fontsize',10,'color','k','FontWeight','bold');
                text(4.25,-0.02,'Oz','fontsize',10,'color','k','FontWeight','bold');
                text(7,-0.02,'Sham','fontsize',10,'color','k','FontWeight','bold');
            elseif pa==4 
                  ylim([0 0.15])
                set(gca,'ytick',[0:0.05:0.15]);
                set(gca,'yticklabel',[0:0.05:0.15],'fontsize',10);
                text(1.25,-0.02,'P4','fontsize',10,'color','k','FontWeight','bold');
                text(4.25,-0.02,'Oz','fontsize',10,'color','k','FontWeight','bold');
                text(7,-0.02,'Sham','fontsize',10,'color','k','FontWeight','bold');
            end
                  end
        end
end


 [legend_h,object_h,plot_h,text_str]=legendflex([GO4,GO5],legenddata,'Padding',[2 2 10],'Fontsize',12,'Location','south','buffer',[-220 -180],'nrow',1);
 hatchfill2(object_h(3),'single','HatchAngle',45,'HatchDensity',20,'HatchColor','k');
 hold off;


for task=1
    for site=1       
        FLSS6Effect=squeeze(paras1(substest,2,site,task,1,3))-squeeze(paras1(substest,1,site,task,1,3))-(squeeze(paras1(substest,2,3,task,1,3))-squeeze(paras1(substest,1,3,task,1,3)));
        FLSS8Effect=squeeze(paras1(substest,2,site,task,2,3))-squeeze(paras1(substest,1,site,task,2,3))-(squeeze(paras1(substest,2,3,task,2,3))-squeeze(paras1(substest,1,3,task,2,3)));
        subplot(3,5,5)         
        scatter(FLSS8Effect,FLSS6Effect,[],[0 0 0],'MarkerFaceColor',[197 197 197]/255);
        [FLRLCorr,p]=corr(FLSS8Effect,FLSS6Effect, 'type','pearson');
        
        if p<0.05
            a1=robustfit(FLSS8Effect,FLSS6Effect);
            x1=squeeze(FLSS8Effect);
            y1=a1(2)*x1+a1(1);
            hold on
            plot(x1,y1,'k','linewidth',1)
        end
        xlabel('Set size 8','fontsize',14,'FontWeight','bold');
        ylabel('Set size 6','fontsize',14,'FontWeight','bold');
       %title(['p4-tDCS effect on pNT'],'fontsize',14,'FontWeight','bold');    
        ylim([-0.5 0.5]);
        xlim([-0.5 1]);
       text(0.2,-0.45,['r=',num2str(roundn(FLRLCorr,-3)),',','p=',num2str(roundn(p,-3))],'fontsize',12,'FontWeight','bold');
       text(-0.45,0.5,'P4 tDCS effect across set sizes','fontsize',12,'FontWeight','bold');
     text(-1.2,0.55,'B','fontsize',16,'FontWeight','bold');
       hold on
    end
end

%p4 oz correlation
for task=1
    for ss=2
        P4Pre=squeeze(paras1(substest,1,1,task,2,3));
        P4Post=squeeze(paras1(substest,2,1,task,2,3));
        OzPre=squeeze(paras1(substest,1,2,task,2,3));
        OzPost=squeeze(paras1(substest,2,2,task,2,3));
        ShamPre=squeeze(paras1(substest,1,3,task,2,3));
        ShamPost=squeeze(paras1(substest,2,3,task,2,3));
       P4effect=(P4Post-P4Pre);
       Ozeffect=(OzPost-OzPre);
        subplot(3,5,10)
        
        scatter(P4effect,Ozeffect,[],[0 0 0],'MarkerFaceColor',[197 197 197]/255);
        [P4OzCorr,p]=corr(P4effect,Ozeffect,'type','pearson');
        xlabel('P4','fontsize',14,'FontWeight','bold');
        ylabel('Oz','fontsize',14,'FontWeight','bold');
       %title(['tDCS effect on pNT'],'fontsize',14,'FontWeight','bold');
        if p<0.05
            a1=robustfit(P4effect,Ozeffect);
            x1=squeeze(P4effect);
            y1=a1(2)*x1+a1(1);
            hold on
            plot(x1,y1,'k','linewidth',1)
        end
        % ylim([-0.5 0.5]);
        % xlim([-0.5 0.5]);
        ylim([-1 1]);
        xlim([-1 1]);
     text(0,-0.45,['r=',num2str(roundn(P4OzCorr,-3)),',','p=',num2str(roundn(p,-3))],'fontsize',12,'FontWeight','bold');
       text(-0.4,0.5,'tDCS effect on across sites','fontsize',12,'color','k','FontWeight','bold');
    end
end
