# Supplementary material for: Transcranial Direct Current Stimulation over the Posterior Parietal Cortex Increases Nontarget Retrieval during Visual Working Memory
Source: eNeuro. 2024 Nov 14;11(11):ENEURO.0265-24.2024. doi: 10.1523/ENEURO.0265-24.2024 (PMC11697231; doi:10.1523/ENEURO.0265-24.2024)
Supplement: Extended Data — Noted that modeling was referred to previous work, please see Bays et al. (2009) and Schneegans and Bays (2016). Download Extended Data, ZIP file. [file eneuro-11-ENEURO.0265-24.2024-s002.zip › osf_submission/exp1/script/exp1_figure3.m]

clear,clc

load AbErrorallsubs 
load RTallsubs 
load paras1
substest=[1:57];

task=1;

%paras1 (sub,test,site,task,ss,:)
capacity=(mean(squeeze(paras1(substest,1,:,1,1,2)),2)*6+mean(squeeze(paras1(substest,1,:,1,2,2)),2)*8)/2;
strategy_ss8=[4,4,3,4,2,3,3,2,4,4,5,3,3,3,5,2,3,4,2,5,4,5,5,2,4,3,4,4,3,2,4,4,3,1,4,4,5,5,2,3,4,2,4,2,4,4,4,4,3,3,2,1,2,4,2,4,4]';%记住ss8的策略
strategy_ss6=[5,5,4,5,4,5,5,4,4,4,5,4,3,2,5,3,5,5,5,5,5,5,5,3,4,4,4,4,4,4,5,4,4,4,4,4,5,5,3,4,4,4,5,4,4,4,5,4,4,4,2,2,4,5,2,5,4]';
strategy_all=(strategy_ss8+strategy_ss6)/2;


site=1;
  RT_Effect=nanmean(squeeze(RTallsubs(substest,2,1,task,:)),2)-nanmean(squeeze(RTallsubs(substest,1,1,task,:)),2)-(nanmean(squeeze(RTallsubs(substest,2,3,task,:)),2)-nanmean(squeeze(RTallsubs(substest,1,3,task,:)),2));
  pNT_Effect=squeeze(paras1(substest,2,1,task,2,3))-squeeze(paras1(substest,1,1,task,2,3))-(squeeze(paras1(substest,2,3,task,2,3))-squeeze(paras1(substest,1,3,task,2,3)));     
  RT_Effect_ss8=squeeze(RTallsubs(substest,2,1,task,2))-squeeze(RTallsubs(substest,1,1,task,2))-(squeeze(RTallsubs(substest,2,3,task,2))-squeeze(RTallsubs(substest,1,3,task,2)));
condition_name={'pNT_Effect','RT_Effect_ss8'};
RT_pNTcorr=table(pNT_Effect,RT_Effect_ss8,'VariableNames',condition_name);


    figure('Color','w','Position',[0 0 1000 250])
  factor_name={'Capacity','Strategy'};
  effect_name={'Effect on pNT','Effect on RT'};
for indepVar=1:2
    for depVar=1:2
    if indepVar==1
        factor=capacity;
    elseif indepVar==2 && depVar==1
        factor=strategy_ss8;
    elseif indepVar==2 && depVar==2
        factor=strategy_all;
    end
    if depVar==1
          effect=pNT_Effect;
    else  effect=RT_Effect;
    end
 subplot(1,4,depVar+2*(indepVar-1))
[r(indepVar,depVar),p(indepVar,depVar)]=corr(factor,effect,'type','pearson');
scatter(factor,effect,[],[0 0 0],'MarkerFaceColor',[197 197 197]/255)
 %title(' correlation','fontsize',16);
 xlabel(factor_name{indepVar},'fontsize',14,'color','k','FontWeight','bold')
 ylabel(effect_name{depVar},'fontsize',14,'color','k','FontWeight','bold')
 %y = polyfit(factor,effect,1);
 hold on
 LineColor=[160 160 160]/250;
 if p<0.05
     a1=robustfit(factor,effect);
        x1=squeeze(factor);
        y1=a1(2)*x1+a1(1);
        hold on
         plot(x1,y1,'k','linewidth',1)
 %plot(factor, polyval(y,factor), 'k','LineWidth',1);
%legend('data', 'linear regression');
 end
if indepVar==1
  text(3.75,-0.4,['r=',num2str(roundn(r(indepVar,depVar),-3)),',p=',num2str(roundn(p(indepVar,depVar),-3))],'fontsize',12,'color','k','FontWeight','bold');
    xlim([3 7]);
  ylim([-0.5 1])
else
    xlim([0 6]);
    ylim([-0.5 1])
  text(2.5,-0.4,['r=',num2str(roundn(r(indepVar,depVar),-3)),',p=',num2str(roundn(p(indepVar,depVar),-3))],'fontsize',12,'color','k','FontWeight','bold');
end
  if indepVar==1 &&  depVar==1
      text(0.39,1,'A','fontsize',16,'FontWeight','bold');
  elseif indepVar==2 &&  depVar==1
   text(-1.9,1,'B','fontsize',16,'FontWeight','bold');
  end
 end
end
