# Supplementary material for: Transcranial Direct Current Stimulation over the Posterior Parietal Cortex Increases Nontarget Retrieval during Visual Working Memory
Source: eNeuro. 2024 Nov 14;11(11):ENEURO.0265-24.2024. doi: 10.1523/ENEURO.0265-24.2024 (PMC11697231; doi:10.1523/ENEURO.0265-24.2024)
Supplement: Extended Data — Noted that modeling was referred to previous work, please see Bays et al. (2009) and Schneegans and Bays (2016). Download Extended Data, ZIP file. [file eneuro-11-ENEURO.0265-24.2024-s002.zip › osf_submission/exp2/script/exp2_figure.m]

clear,clc
%close all;
addpath /Users/teresaye/Desktop/tDCS_WM/function_anova
subs=[1,4:15,19,21,22,27,28,29,30,31,33,34,35,36,37:41,42,43,45]; %% 所有被试
%subs=[1,4,5,7:9,11:13,15,19,22,27,29,31,33,34,35,36,37:38,40:41,43,45];
site_name={'P4','Sham'};
test_name={'Pre','Post'};
memorycheck_name={'Remember','Forget'};


load parasF
load parasR
load  parasOriRF
load  AbErrorallsubsRF
load  rtmc
load  RTallsubsRF
load  RateScaleallsubs

condition_name={'试次数','原始误差值（角度）','反应时（秒）','自信心评分'};
substest=setdiff([1:33],[4 12 18 20]);%去除第4，12，18，20个被试


%% 图片输出
 figure('color','w')
con_name={'RT','Error','confidence'};
substest=setdiff([1:33],[4 12 18 20]);
for condition=[1,2,3]
    if condition==2
        P4Pre= AbErrorallsubsRF(substest,1,1);
        P4Post= AbErrorallsubsRF(substest,2,1);
        ShamPre= AbErrorallsubsRF(substest,1,2);
        ShamPost= AbErrorallsubsRF(substest,2,2);
    elseif condition==1
        P4Pre= RTallsubsRF(substest,1,1); %反应时最快7,19,22
        P4Post= RTallsubsRF(substest,2,1);
        ShamPre= RTallsubsRF(substest,1,2);%反应时最慢 5,23
        ShamPost= RTallsubsRF(substest,2,2);
    elseif condition==3
        P4Pre= RateScaleallsubs(substest,1,1);
        P4Post= RateScaleallsubs(substest,2,1);
        ShamPre= RateScaleallsubs(substest,1,2);
        ShamPost= RateScaleallsubs(substest,2,2);
    end
    subplot(2,3,condition)
    
    GO1=bar(1,nanmean(P4Pre),'faceColor',[242 213 185]/255); hold on; bar(2,nanmean(P4Post),'faceColor',[225 178 144]/255);
     hatchfill2(GO1,'single','HatchAngle',45,'HatchDensity',40,'HatchColor','k');
    hold on
    GO2=bar(3,nanmean(ShamPre),'faceColor',[211 211 211]/255); bar(4,nanmean(ShamPost),'faceColor',[180 180 180]/255);
     hatchfill2(GO2,'single','HatchAngle',45,'HatchDensity',40,'HatchColor','k');
    hold on
    GO3= bar(9,nanmean(ShamPost),'faceColor',[255 255 255]/255,'BarWidth',0.75);
    hatchfill2(GO3,'single','HatchAngle',45,'HatchDensity',40,'HatchColor','k');
    GO3.Visible = 'off';
    GO4= bar(10,nanmean(ShamPost),'faceColor',[255 255 255]/255,'BarWidth',0.75);
    GO4.Visible = 'off';
    errorbar([1 2 3 4],nanmean([P4Pre P4Post ShamPre ShamPost]),nanstd([P4Pre P4Post ShamPre ShamPost])./sqrt(length(substest)),'k', 'LineStyle', 'none','LineWidth',1);
    
    %% 2*2经典方差分析（P4vsSham）
    dataP4Sh=[P4Pre;ShamPre;P4Post;ShamPost];
    %[TestP4ShSig,SiteP4Shsig,TSPShsig]=RM_ANOVA22(substest,dataP4Sh);
    set(gca,'xtick',[1:4]);
    set(gca,'xticklabel',[],'fontsize',10)
    box off
    if condition==2
        ylim([0 40]);
        text(1.25,-2,'P4','fontsize',12,'color','k','FontWeight','bold');
        text(3,-2,'Sham','fontsize',12,'color','k','FontWeight','bold');
    elseif condition==1
        ylim([0 2]);
        ylim([0 2]);
        x=1.5:3.5;y=[1.8 1.8 1.8];
        plot([1,2],[1.7,1.7],'LineStyle','-','Color','k','linewidth',1)
        hold on
        plot([3,4],[1.7,1.7],'LineStyle','-','Color','k','linewidth',1)
        hold on
        plot([3.5,3.5],[1.7,1.8],'LineStyle','-','Color','k','linewidth',1)
        hold on
        plot([1.5,1.5],[1.7,1.8],'LineStyle','-','Color','k','linewidth',1)
        hold on
        plot(x,y,'LineStyle','-','Color','k','linewidth',1)
        text(2.4,1.82,'*','fontsize',20,'color','k')
        hold on
        text(1.25,-0.1,'P4','fontsize',12,'color','k','FontWeight','bold');
        text(3,-0.1,'Sham','fontsize',12,'color','k','FontWeight','bold');
        %text(-1.5,2,'A','fontsize',20,'color','k','FontWeight','bold');
    elseif condition==3
        ylim([0 7])
        text(1.25,-0.35,'P4','fontsize',12,'color','k','FontWeight','bold');
        text(3,-0.35,'Sham','fontsize',12,'color','k','FontWeight','bold');
    end
    
    ylabel(con_name{condition},'fontsize',16)
    set(gca,'FontWeight','bold')

end


figure('color','w')
%pa_name={'记忆精度(Kappa)','回忆目标概率(pT)','回忆非目标概率(pNT)','猜测概率(pU)'};
pa_name={'Kappa','pT','pNT','pU'};
substest=setdiff([1:33],[4 12 18 20]);
for   pa=1:4  
    P4Pre= parasOriRF(substest,1,1,pa);
    P4Post= parasOriRF(substest,2,1,pa);
    ShamPre= parasOriRF(substest,1,2,pa);
    ShamPost= parasOriRF(substest,2,2,pa);
    subplot(2,4,pa+4)
    GO1=bar(1,nanmean(P4Pre),'faceColor',[242 213 185]/255); hold on; bar(2,nanmean(P4Post),'faceColor',[225 178 144]/255);
    hatchfill2(GO1,'single','HatchAngle',45,'HatchDensity',40,'HatchColor','k');
     hold on
    GO2=bar(3,nanmean(ShamPre),'faceColor',[211 211 211]/255); bar(4,nanmean(ShamPost),'faceColor',[180 180 180]/255);
    hatchfill2(GO2,'single','HatchAngle',45,'HatchDensity',40,'HatchColor','k');
    hold on
    LineColor=[160 160 160]/255;
    errorbar([1 2 3 4],nanmean([P4Pre P4Post ShamPre ShamPost]),nanstd([P4Pre P4Post ShamPre ShamPost])./sqrt(length(substest)),'k', 'LineStyle', 'none','LineWidth',1);
    %     plot([1 2], [P4Pre,P4Post],'LineStyle','-','Color',LineColor,'Marker','o','MarkerSize',2,'MarkerFaceColor',LineColor,'MarkerEdgeColor',LineColor);
    %     plot([3 4], [ShamPre ShamPost],'LineStyle','-','Color',LineColor,'Marker','o','MarkerSize',2,'MarkerFaceColor',LineColor,'MarkerEdgeColor',LineColor);
    box off
    %% 2*2经典方差分析（P4vsSham）
    dataP4Sh=[P4Pre;ShamPre;P4Post;ShamPost];
    %[TestP4ShSig,SiteP4Shsig,TSPShsig]=RM_ANOVA22(substest,dataP4Sh);
    
    set(gca,'xtick',[1:4]);
    if pa==1
        ylim([0 10]);
        text(1.25,-0.5,'P4','fontsize',12,'color','k','FontWeight','bold');
        text(3,-0.5,'Sham','fontsize',12,'color','k','FontWeight','bold');
        set(gca,'ytick',[0:2:10]);
        set(gca,'yticklabel',[0:2:10],'fontsize',10);
        %text(1.5,18,['p(test)=',num2str(roundn(TestP4ShSig,-3)),',p(t*ps)=',num2str(roundn(TSPShsig,-2))],'fontsize',8);
    elseif pa==2
        ylim([0 1]);
        text(1.25,-0.05,'P4','fontsize',12,'color','k','FontWeight','bold');
        text(3,-0.05,'Sham','fontsize',12,'color','k','FontWeight','bold');
        set(gca,'ytick',[0:0.2:1]);
        set(gca,'yticklabel',[0:0.2:1],'fontsize',10);
    elseif  pa==3
        ylim([0 0.4]);
        text(1.25,-0.02,'P4','fontsize',12,'color','k','FontWeight','bold');
        text(3,-0.02,'Sham','fontsize',12,'color','k','FontWeight','bold');
        set(gca,'ytick',[0:0.1:0.4]);
        set(gca,'yticklabel',[0:0.1:0.4],'fontsize',10);
        x=1.5:3.5;y=[0.29 0.29 0.29];
        plot(x,y,'LineStyle','-','Color','k','linewidth',1)
        hold on
        plot([1,2],[0.27,0.27],'LineStyle','-','Color','k','linewidth',1)
        hold on
        plot([3,4],[0.27,0.27],'LineStyle','-','Color','k','linewidth',1)
        hold on
        plot([1.5,1.5],[0.27,0.29],'LineStyle','-','Color','k','linewidth',1)
        hold on
        plot([3.5,3.5],[0.27,0.29],'LineStyle','-','Color','k','linewidth',1)
        text(2.4,0.29,'*','fontsize',20,'color','k')
        
    elseif pa==4
        ylim([0 0.4])
        text(1.25,-0.02,'P4','fontsize',12,'color','k','FontWeight','bold');
        text(3,-0.02,'Sham','fontsize',12,'color','k','FontWeight','bold');
        set(gca,'ytick',[0:0.1:0.4]);
        set(gca,'yticklabel',[0:0.1:0.4],'fontsize',10);
        %  text(1.5,0.75,['p(test)=',num2str(roundn(TestP4ShSig,-3)),',p(t*ps)=',num2str(roundn(TSPShsig,-2))],'fontsize',8);
    end
    set(gca,'xticklabel',[],'fontsize',10)
    ylabel([pa_name{pa}],'fontsize',16)
    set(gca,'FontWeight','bold')
    % title('FLSS8','fontsize',14)
end


condition_name={'试次数','原始误差值（角度）','RT(s)','自信心评分'};
substest=setdiff([1:33],[4 12 18 20]);
figure('color','w')
for condition=3
    mc=1;
    RP4Pre=rtmc(substest,1,1,mc);
    RP4Post=rtmc(substest,2,1,mc);
    RShamPre=rtmc(substest,1,2,mc);
    RShamPost=rtmc(substest,2,2,mc);
    FP4Pre=rtmc(substest,1,1,2);
    FP4Post=rtmc(substest,2,1,2);
    FShamPre=rtmc(substest,1,2,2);
    FShamPost=rtmc(substest,2,2,2);
    subplot(2,1,1)
    
    GO1=bar(1,nanmean(RP4Pre),'faceColor',[242 213 185]/255 ); hold on; bar(2,nanmean(RP4Post),'faceColor',[225 178 144]/255 ); hold on
    hatchfill2(GO1,'single','HatchAngle',45,'HatchDensity',40,'HatchColor','k');
    GO2=bar(3,nanmean(RShamPre),'faceColor',[211 211 211]/255 ); bar(4,nanmean(RShamPost),'faceColor',[180 180 180]/255 ); hold on 
    hatchfill2(GO2,'single','HatchAngle',45,'HatchDensity',40,'HatchColor','k');
    GO3=bar(6,nanmean(FP4Pre),'faceColor',[242 213 185]/255 ); hold on; bar(7,nanmean(FP4Post),'faceColor',[225 178 144]/255 ); hold on
    GO3=hatchfill2(GO3,'single','HatchAngle',45,'HatchDensity',40,'HatchColor','k');
    GO4=bar(8,nanmean(FShamPre),'faceColor',[211 211 211]/255 ); bar(9,nanmean(FShamPost),'faceColor',[180 180 180]/255 );
    hatchfill2(GO4,'single','HatchAngle',45,'HatchDensity',40,'HatchColor','k');
    hold on
    errorbar([1 2 3 4],nanmean([RP4Pre RP4Post RShamPre RShamPost]),nanstd([RP4Pre RP4Post RShamPre RShamPost])./sqrt(length(substest)),'k', 'LineStyle', 'none','LineWidth',1);
    errorbar([6 7 8 9],nanmean([FP4Pre FP4Post FShamPre FShamPost]),nanstd([FP4Pre FP4Post FShamPre FShamPost])./sqrt(length(substest)),'k', 'LineStyle', 'none','LineWidth',1);
    box off
    set(gca,'xtick',[1:4]);
    set(gca,'xticklabel',[],'fontsize',10)
    ylim([0 3]);
     plot([1,2],[2,2],'LineStyle','-','Color','k','linewidth',1)
        hold on
    plot([3,4],[2,2],'LineStyle','-','Color','k','linewidth',1)
       hold on
   plot([1.5,3.5],[2.2,2.2],'LineStyle','-','Color','k','linewidth',1)
        hold on
         plot([1.5,1.5],[2,2.2],'LineStyle','-','Color','k','linewidth',1)
        hold on
         plot([3.5,3.5],[2,2.2],'LineStyle','-','Color','k','linewidth',1)
        hold on
           plot([6,7],[2,2],'LineStyle','-','Color','k','linewidth',1)
        hold on
    plot([8,9],[2,2],'LineStyle','-','Color','k','linewidth',1)
       hold on
   plot([6.5,8.5],[2.2,2.2],'LineStyle','-','Color','k','linewidth',1)
        hold on
         plot([6.5,6.5],[2,2.2],'LineStyle','-','Color','k','linewidth',1)
        hold on
         plot([8.5,8.5],[2,2.2],'LineStyle','-','Color','k','linewidth',1)
        hold on
 plot([2.5,2.5],[2.5,2.7],'LineStyle','-','Color','k','linewidth',1)
        hold on
    plot([7.5,7.5],[2.5,2.7],'LineStyle','-','Color','k','linewidth',1)
       hold on
   plot([2.5,7.5],[2.7,2.7],'LineStyle','-','Color','k','linewidth',1)
        hold on
 text(5,2.72,'*','fontsize',20,'color','k')
 text(2.5,2.22,'*','fontsize',20,'color','k')
  text(7.5,2.22,'*','fontsize',20,'color','k')
   text(7.7,2.22,'*','fontsize',20,'color','k')

    text(1.25,-0.15,'P4','fontsize',12,'color','k','FontWeight','bold');
    text(3,-0.15,'Sham','fontsize',12,'color','k','FontWeight','bold');
    text(6.25,-0.15,'P4','fontsize',12,'color','k','FontWeight','bold');
    text(8,-0.15,'Sham','fontsize',12,'color','k','FontWeight','bold');
    
    ylabel(condition_name{condition},'fontsize',16)
    set(gca,'FontWeight','bold')
    text(-1,3,'','fontsize',20,'color','k','FontWeight','bold');
     text(1.2,-0.5,'Remembered Trials','fontsize',14,'color','k','FontWeight','bold');
 text(6.3,-0.5,'Forgotten Trials','fontsize',14,'color','k','FontWeight','bold');
end


para_name={'回忆目标概率(pT)','pNT','猜测概率(pU)'};
substest=setdiff([1:33],[4 12 18 20]);
mc_name={'R','F'};
for pa=2
    RP4Pre=parasR(substest,1,1,pa);
    RP4Post=parasR(substest,2,1,pa);
    RShamPre=parasR(substest,1,2,pa);
    RShamPost=parasR(substest,2,2,pa);
    FP4Pre=parasF(substest,1,1,pa);
    FP4Post=parasF(substest,2,1,pa);
    FShamPre=parasF(substest,1,2,pa);
    FShamPost=parasF(substest,2,2,pa);
    subplot(2,1,2)
  
    GO1=bar(1,nanmean(RP4Pre),'faceColor',[242 213 185]/255 ); hold on; bar(2,nanmean(RP4Post),'faceColor',[225 178 144]/255 );  hold on
    hatchfill2(GO1,'single','HatchAngle',45,'HatchDensity',40,'HatchColor','k');
    GO2=bar(3,nanmean(RShamPre),'faceColor',[211 211 211]/255 ); bar(4,nanmean(RShamPost),'faceColor',[180 180 180]/255 ); hold on
     hatchfill2(GO2,'single','HatchAngle',45,'HatchDensity',40,'HatchColor','k');
    GO3=bar(6,nanmean(FP4Pre),'faceColor',[242 213 185]/255 ); hold on; bar(7,nanmean(FP4Post),'faceColor',[225 178 144]/255 ); hold on
    hatchfill2(GO3,'single','HatchAngle',45,'HatchDensity',40,'HatchColor','k');
    GO4=bar(8,nanmean(FShamPre),'faceColor',[211 211 211]/255 ); bar(9,nanmean(FShamPost),'faceColor',[180 180 180]/255 ); hold on
    hatchfill2(GO4,'single','HatchAngle',45,'HatchDensity',40,'HatchColor','k');
    errorbar([1 2 3 4],nanmean([RP4Pre RP4Post RShamPre RShamPost]),nanstd([RP4Pre RP4Post RShamPre RShamPost])./sqrt(length(substest)),'k', 'LineStyle', 'none','LineWidth',1);
    errorbar([6 7 8 9],nanmean([FP4Pre FP4Post FShamPre FShamPost]),nanstd([FP4Pre FP4Post FShamPre FShamPost])./sqrt(length(substest)),'k', 'LineStyle', 'none','LineWidth',1);
    box off
    set(gca,'xtick',[1:9]);
    set(gca,'xticklabel',[],'fontsize',10)
    ylim([0 0.5]);
    text(1.25,-0.025,'P4','fontsize',12,'color','k','FontWeight','bold');
    text(3,-0.025,'Sham','fontsize',12,'color','k','FontWeight','bold');
    text(6.25,-0.025,'P4','fontsize',12,'color','k','FontWeight','bold');
    text(8,-0.025,'Sham','fontsize',12,'color','k','FontWeight','bold');
    
      plot([1,2],[0.35,0.35],'LineStyle','-','Color','k','linewidth',1)
        hold on
    plot([3,4],[0.35,0.35],'LineStyle','-','Color','k','linewidth',1)
       hold on
   plot([1.5,3.5],[0.38,0.38],'LineStyle','-','Color','k','linewidth',1)
        hold on
         plot([1.5,1.5],[0.35,0.38],'LineStyle','-','Color','k','linewidth',1)
        hold on
         plot([3.5,3.5],[0.35,0.38],'LineStyle','-','Color','k','linewidth',1)
        hold on
           plot([6,7],[0.35,0.35],'LineStyle','-','Color','k','linewidth',1)
        hold on
    plot([8,9],[0.35,0.35],'LineStyle','-','Color','k','linewidth',1)
       hold on
   plot([6.5,8.5],[0.38,0.38],'LineStyle','-','Color','k','linewidth',1)
        hold on
         plot([6.5,6.5],[0.35,0.38],'LineStyle','-','Color','k','linewidth',1)
        hold on
         plot([8.5,8.5],[0.35,0.38],'LineStyle','-','Color','k','linewidth',1)

 text(2.5,0.38,'*','fontsize',20,'color','k')
  text(7.5,0.40,'#','fontsize',12,'color','k')

     ylabel(para_name{pa},'fontsize',16);
        set(gca,'FontWeight','bold')
  text(1.2,-0.1,'Remembered Trials','fontsize',14,'color','k','FontWeight','bold');
 text(6.3,-0.1,'Forgotten Trials','fontsize',14,'color','k','FontWeight','bold');

end
