# Supplementary material for: Transcranial Direct Current Stimulation over the Posterior Parietal Cortex Increases Nontarget Retrieval during Visual Working Memory
Source: eNeuro. 2024 Nov 14;11(11):ENEURO.0265-24.2024. doi: 10.1523/ENEURO.0265-24.2024 (PMC11697231; doi:10.1523/ENEURO.0265-24.2024)
Supplement: Extended Data — Noted that modeling was referred to previous work, please see Bays et al. (2009) and Schneegans and Bays (2016). Download Extended Data, ZIP file. [file eneuro-11-ENEURO.0265-24.2024-s002.zip › osf_submission/exp3/script/exp3_figure.m]

clear,clc
%close all;
addpath /Users/teresaye/Desktop/tDCS_WM/function_anova
cd /Users/teresaye/Desktop/tDCS_WM/Changedetection/result_CDT
%subs=[1:3,5:20,22,24:28];  %被试11两个条件小于1；19，26,28,29部分条件小于1;若按照k1，则只有11小于1
subs=[1:3,5:10,12:18,20,22,24:25,27,23,30,31];

trialtype_name={'No change','Lure','Change'};
test_name={'Pre','Post'};
site_name={'P4','Sham'};
substest=1:length(subs);

    load  accuracyallsubs.mat
    load  RTallsubs.mat

%% 

task_name={'FL'};
parameter_name={'Accuracy'};
ss_name={'SS6','SS8'};
figure('Color','w')
task=1;
for ss=1:2
    for trialtype=1:3
        if trialtype==1
        PreP4=squeeze(accuracyallsubs(substest,1,1,1,ss));
        PostP4=squeeze(accuracyallsubs(substest,2,1,1,ss));
        PreSham=squeeze(accuracyallsubs(substest,1,2,1,ss));
        PostSham=squeeze(accuracyallsubs(substest,2,2,1,ss));
        Accuracy_nochange=squeeze(accuracyallsubs(substest,1,2,1,ss));

       elseif trialtype==2
        PreP4=squeeze(accuracyallsubs(substest,1,1,2,ss));
        PostP4=squeeze(accuracyallsubs(substest,2,1,2,ss));
        PreSham=squeeze(accuracyallsubs(substest,1,2,2,ss));
        PostSham=squeeze(accuracyallsubs(substest,2,2,2,ss));
        Accuracy_lure=squeeze(accuracyallsubs(substest,1,2,2,ss));
 
        elseif trialtype==3
        PreP4=squeeze(accuracyallsubs(substest,1,1,3,ss));
        PostP4=squeeze(accuracyallsubs(substest,2,1,3,ss));
        PreSham=squeeze(accuracyallsubs(substest,1,2,3,ss));
        PostSham=squeeze(accuracyallsubs(substest,2,2,3,ss));
        Accuracy_change=squeeze(accuracyallsubs(substest,1,2,3,ss));
        end

        subplot(2,3,trialtype+(ss-1)*3);
        hold on
        x=[1 2 4 5];
         GO1=bar(1,nanmean(PreP4),'faceColor',[242 213 185]/255); hold on; bar(2,nanmean(PostP4),'faceColor',[225 178 144]/255);
        hatchfill2(GO1,'single','HatchAngle',45,'HatchDensity',40,'HatchColor','k');  
         hold on
         GO2=bar(4,nanmean(PreSham),'faceColor',[211 211 211]/255); bar(5,nanmean(PostSham),'faceColor',[180 180 180]/255);
         hatchfill2(GO2,'single','HatchAngle',45,'HatchDensity',40,'HatchColor','k'); 
         hold on
          ylim([0 1]);
        errorbar([1 2 4 5],nanmean([PreP4 PostP4 PreSham PostSham]),nanstd([PreP4 PostP4 PreSham PostSham])./sqrt(length(substest)),'k', 'LineStyle', 'none','LineWidth',1);
        box off
         set(gca,'xtick',[1.5 4.5]);
      set(gca,'xticklabel',{'P4','Sham'},'fontsize',10);
      box off  
               
       % title([task_name{task},ss_name{ss}],'fontsize',16);
        ylabel(trialtype_name{trialtype},'fontsize',14);
        set(gca,'FontWeight','bold')
       sgtitle(parameter_name,'FontSize',20);
        % 
        % dataP4Sh=[PreP4;PreSham;PostP4;PostSham];
        % [TestP4ShSig,SiteP4Shsig,TSP4Shsig]=RM_ANOVA22_revised(substest,dataP4Sh);
        %text(2.2,0.9,['p(interaction)=',num2str(roundn(TSP4Shsig,-3))],'fontsize',8,'color','b');
        clear PreP4 PreSham PostP4 PostSham   
end    
        hold on
     if ss==1
                text(-8,-0.2,'Set size 6','fontsize',14,'color','k','FontWeight','bold');
     elseif ss==2
                text(-8,-0.2,'Set size 8','fontsize',14,'color','k','FontWeight','bold');
     end
end

 exportgraphics(gcf, 'exp3_accuracy.pdf', 'Resolution', 1200);


   


task_name={'FL'};
parameter_name={'RT'};
ss_name={'SS6','SS8'};
figure('Color','w')
task=1;
 for ss=1:2
    for trialtype=1:3
        subplot(2,3,trialtype+(ss-1)*3);
        hold on
        if trialtype==1
        PreP4=squeeze(RTallsubs(substest,1,1,1,ss));
        PostP4=squeeze(RTallsubs(substest,2,1,1,ss));
        PreSham=squeeze(RTallsubs(substest,1,2,1,ss));
        PostSham=squeeze(RTallsubs(substest,2,2,1,ss));
        RT_nochange=squeeze(RTallsubs(substest,1,2,1,ss));

        elseif trialtype==2
        PreP4=squeeze(RTallsubs(substest,1,1,2,ss));
        PostP4=squeeze(RTallsubs(substest,2,1,2,ss));
        PreSham=squeeze(RTallsubs(substest,1,2,2,ss));
        PostSham=squeeze(RTallsubs(substest,2,2,2,ss));
        RT_lure=squeeze(RTallsubs(substest,1,2,2,ss));

        elseif trialtype==3
        PreP4=squeeze(RTallsubs(substest,1,1,3,ss));
        PostP4=squeeze(RTallsubs(substest,2,1,3,ss));
        PreSham=squeeze(RTallsubs(substest,1,2,3,ss));
        PostSham=squeeze(RTallsubs(substest,2,2,3,ss));
        RT_change=squeeze(RTallsubs(substest,1,2,3,ss));

        end
   
        x=[1 2 4 5];
         GO1=bar(1,nanmean(PreP4),'faceColor',[242 213 185]/255); hold on; bar(2,nanmean(PostP4),'faceColor',[225 178 144]/255);
        hatchfill2(GO1,'single','HatchAngle',45,'HatchDensity',40,'HatchColor','k');    
         hold on
        GO2=bar(4,nanmean(PreSham),'faceColor',[211 211 211]/255); bar(5,nanmean(PostSham),'faceColor',[180 180 180]/255);
        hatchfill2(GO2,'single','HatchAngle',45,'HatchDensity',40,'HatchColor','k');    
        hold on
       errorbar([1 2 4 5],nanmean([PreP4 PostP4 PreSham PostSham]),nanstd([PreP4 PostP4 PreSham PostSham])./sqrt(length(substest)),'k', 'LineStyle', 'none','LineWidth',1);
        box off
        LineColor=[160 160 160]/250;

         ylim([0 1]);
 
         set(gca,'xtick',[1.5 4.5]);
         set(gca,'xticklabel',{'P4','Sham'},'fontsize',10);
         box off  
        
        %title([task_name{task},ss_name{ss}],'fontsize',16);
       
        ylabel(trialtype_name{trialtype},'fontsize',14);
        set(gca,'FontWeight','bold')
        sgtitle(parameter_name,'FontSize',20);
    end
     if ss==1
                text(-8,-0.2,'Set size 6','fontsize',14,'color','k','FontWeight','bold');
        elseif ss==2
                text(-8,-0.2,'Set size 8','fontsize',14,'color','k','FontWeight','bold');
        end
 end


 
